# Supplementary material for: A New Protein–Ligand Trapping System to Rapidly Screen and Discover Small-Molecule Inhibitors of PD-L1 from Natural Products
Source: Molecules. 2025 Apr 14;30(8):1754. doi: 10.3390/molecules30081754 (PMC12029895; doi:10.3390/molecules30081754)
Supplement: Supplementary file 1 [file molecules-30-01754-s001.zip]

Archive with 1 entries (1 files):
- molecules-3546698-supplementary.pdf
